# Supplementary material for: A Stable Aluminum Tris(dithiolene) Triradical
Source: J Am Chem Soc. 2024 May 31;146(23):16340–7. doi: 10.1021/jacs.4c05631 (PMC11177253; doi:10.1021/jacs.4c05631)
Supplement: Supplementary file 2 — ja4c05631_si_002.xyz [file ja4c05631_si_002.xyz]

31

lamda-3-H model quartet state (in D3 symmetry)

 Al                 0.00000000    0.00000000    0.00000000
 S                  0.00000000    6.94198500    0.00000000
 S                  0.91600400    1.75577400    1.47539000
 S                 -0.91600400    1.75577400   -1.47539000
 S                  6.01193500   -3.47099300    0.00000000
 S                  1.06254300   -1.67117000    1.47539000
 S                  1.97854700   -0.08460400   -1.47539000
 S                 -6.01193500   -3.47099200    0.00000000
 S                 -1.97854700   -0.08460400    1.47539000
 S                 -1.06254300   -1.67117000   -1.47539000
 N                  0.57319500    4.43297300    0.91965000
 N                 -0.57319500    4.43297300   -0.91965000
 N                  3.55247000   -2.71288800    0.91965000
 N                  4.12566500   -1.72008500   -0.91965000
 N                 -4.12566500   -1.72008500    0.91965000
 N                 -3.55247000   -2.71288800   -0.91965000
 C                  0.00000000    5.28385200    0.00000000
 C                  0.37428400    3.11100000    0.60214300
 C                 -0.37428400    3.11100000   -0.60214300
 C                  4.57595000   -2.64192600    0.00000000
 C                  2.50706300   -1.87963900    0.60214300
 C                  2.88134600   -1.23136100   -0.60214300
 C                 -4.57595000   -2.64192600    0.00000000
 C                 -2.88134600   -1.23136100    0.60214300
 C                 -2.50706300   -1.87963900   -0.60214300
 H                  4.67129200   -1.45647700   -1.72634400
 H                  3.59699300   -3.31721900    1.72634400
 H                 -4.67129200   -1.45647700    1.72634400
 H                 -3.59699300   -3.31721900   -1.72634400
 H                  1.07430000    4.77369700    1.72634400
 H                 -1.07430000    4.77369700   -1.72634400


31

lamda-3-H model, broken-symmetry doublet state (in C2 symmetry)

 Al                 0.00000000    0.00000000   -0.00257400
 S                  0.00000000    0.00000000    6.94238500
 S                  1.47495100    0.91450400    1.75558900
 S                 -1.47495100   -0.91450400    1.75558900
 S                  0.00000000    6.01977600   -3.46327100
 S                  1.47434600    1.06614800   -1.67379000
 S                 -1.47815600    1.97593000   -0.09040900
 S                  0.00000000   -6.01977600   -3.46327100
 S                  1.47815600   -1.97593000   -0.09040900
 S                 -1.47434600   -1.06614800   -1.67379000
 N                  0.91812600    0.57568500    4.43334700
 N                 -0.91812600   -0.57568500    4.43334700
 N                  0.91859000    3.55786600   -2.71181200
 N                 -0.92096700    4.12882700   -1.71809000
 N                  0.92096700   -4.12882700   -1.71809000
 N                 -0.91859000   -3.55786600   -2.71181200
 C                  0.00000000    0.00000000    5.28420800
 C                  0.60155600    0.37500600    3.11145100
 C                 -0.60155600   -0.37500600    3.11145100
 C                 -0.00070900    4.58150100   -2.63815800
 C                  0.60025000    2.51016500   -1.88185600
 C                 -0.60459700    2.88251800   -1.23377900
 C                  0.00070900   -4.58150100   -2.63815800
 C                  0.60459700   -2.88251800   -1.23377900
 C                 -0.60025000   -2.51016500   -1.88185600
 H                 -1.72818000    4.67349000   -1.45406700
 H                  1.72604400    3.60427100   -3.31499600
 H                  1.72818000   -4.67349000   -1.45406700
 H                 -1.72604400   -3.60427100   -3.31499600
 H                  1.72458800    1.07716400    4.77408400
 H                 -1.72458800   -1.07716400    4.77408400
